# Supplementary material for: QTL mapping and identification of SNP-haplotypes affecting yield components of Theobroma cacao L
Source: Hortic Res. 2020 Mar 1;7:26. doi: 10.1038/s41438-020-0250-3 (PMC7049306; doi:10.1038/s41438-020-0250-3)
Supplement: Supplementary file 1 — Supplementary Table S6- Candidate genes found in the QTLs regions associated with yield components on MP01 population [file 41438_2020_250_MOESM1_ESM.xlsx]

## Sheet: Gene models for other QTLs
						Matina 1-6 v2											Criollo genome
	Chromosome	Marker	Marker position (bp)	Recombination interval	Region size	Candidate gene	Description	Start	End	strand	Distance from the marker		Chromosome	Candidate gene	Start	End	Distance from the marker	Description
	1	Tcm001s01308460	1308460	1274923..1427887	153 kbp	Thecc1EG000329t1	Phosphatidic acid phosphatase (PAP2) family	1355318	1356832	+	48372		chr1	Tc01_t002780	1359192	1360556	52096	Lipid phosphate phosphatase epsilon 2, chloroplastic
	1					Thecc1EG000338t1	Phosphatidic acid phosphatase (PAP2) family	1388992	1390909	+	82449		chr1	Tc01_t002870	1395514	1397009	88549	Putative Lipid phosphate phosphatase epsilon 2, chloroplastic
	1					Thecc1EG000344t1	Dihydroflavonol-4-reductase	1413590	1416475	+	108015		chr1	Tc01_t002920	1421981	1424079	115619	Dihydroflavonol-4-reductase
	1					Thecc1EG000347t1	Soluble inorganic pyrophosphatase	1431219	1433679	-	125219		chr1	Tc01_t002950	1438608	1441345	132885	Soluble inorganic pyrophosphatase
	1	Tcm001s18406486	18406486	18029323..19669958	1.641 Mbp	Thecc1EG003027t1	UDP-Glycosyltransferase superfamily protein	18273901	18287977	+	118509		chr1	Tc01_t022870	17672952	17679978	726508	Sterol 3-beta-glucosyltransferase UGT80A2
	2	Tcm002s07453844	7453844	7293971..7558715	264.7 kbp	Thecc1EG007500t1	GDSL-motif lipase 5. sym:GLIP5 (GDSL-like Lipase/Acylhydrolase)	7340065	7344540	-	109304		chr2	Tc02_t011810	7272751	7274286	179558	GDSL esterase/lipase 5
	2					Thecc1EG007497t1	GDSL lipase 1. sym:GLIP1 (GDSL-like Lipase/Acylhydrolase)	7327246	7329800	-	124044		chr2	Tc02_t011790	7258593	7259996	193848	GDSL esterase/lipase 5
	2					Thecc1EG007501t1	GDSL lipase 1. sym:GLIP1 (GDSL-like Lipase/Acylhydrolase)	7346465	7348419	-	105425		chr2	Tc02_t011820	7276266	7277832	176012	GDSL esterase/lipase 2
	2					Thecc1EG007524t1	Bifunctional inhibitor/lipid-transfer protein/seed storage 2S albumin (Non-specific lipid-transfer protein)	7474096	7489600	+	35756		chr2	Tc02_t012060	7404920	7406675	47169	Non-specific lipid-transfer protein-like protein At5g64080
	2	Tcm002s15300328	15300328	13748523..17248882	3.5 Mbp	Thecc1EG008493t1	Bidirectional sugar transporter SWEET15	14181232	14183688	+	1116640		chr2	Tc02_t018550	13927711	13930210	1370118	Bidirectional sugar transporter SWEET15
	2					Thecc1EG008799t1	Non-specific lipid-transfer protein	17156275	17158599	-	1858271		chr2	Tc00_t067020	16909900	16912048	1611720	Putative Non-specific lipid transfer protein GPI-anchored 1
	2	Tcm002s23708644	23708644	21734448..25651940	3.917 Mbp	Thecc1EG009394t1	Bidirectional amino acid transporter 1	23501717	23516911	-	191733		chr2	Tc00_t031490	23186457	23191147	517497	Amino-acid permease BAT1
	2					Thecc1EG009512t1	Bifunctional inhibitor/lipid-transfer protein/seed storage 2S albumin superfamily (Non-specific lipid-transfer protein)	24738084	24752386	+	1043742		chr2	Tc00_t074190	24367810	24370158	661514	Non-specific lipid-transfer protein 2
	3	Tcm003s00621612	621612	200522..836271	635.8 kbp	Thecc1EG012041t1	Nodulin MtN3/SWEET family (SWEET5)	578271	580029	+	41583		chr3	Tc03_t000950	576452	577787	43825	Bidirectional sugar transporter SWEET5
	3	Tcm003s27977925	27977925	27807955..28136541	328.6 kbp	Thecc1EG015352t1	Bidirectional sugar transporter (SWEET3)	27496096	27498099	+	479826		chr3	Tc03_t017510	29611154	29612934	1635009	Bidirectional sugar transporter SWEET3
	3					Thecc1EG015472t1	Major facilitator superfamily protein	28117098	28121006	-	143081		chr3	Tc03_t021390	30221290	30225230	2247305	Major facilitator superfamily protein
	3					Thecc1EG015539t1	Nodulin MtN21/EamA-like transporter family	28413539	28417198	-	439273		chr3	Tc03_t022010	30520721	30523711	2545786	Putative WAT1-related protein At5g07050
	3					Thecc1EG015571t1	Nodulin MtN21 /EamA-like transporter family	28587282	28589586	-	611661		chr3	Tc03_t022340	30696504	30697811	2719886	Putative WAT1-related protein At2g39510
	3					Thecc1EG015573t1	Nodulin MtN21 /EamA-like transporter family	28591655	28594209	-	616284		chr3	Tc03_t022360	30700388	30702258	2724333	Putative WAT1-related protein At2g39510
	3					Thecc1EG015580t1	Nodulin MtN21 /EamA-like transporter family	28619575	28623234	+	645309		chr3	Tc03_t022400	30725630	30728186	2750261	WAT1-related protein At3g30340
	3					Thecc1EG015634t1	GDSL-like Lipase/Acylhydrolase	28848887	28853260	-	875335		chr3	Tc03_t022800	30955551	30957985	2980060	Putative GDSL esterase/lipase At4g16230
	3	Tcm003s29414794	29414794	29048242..29743772	695.5 kbp	Thecc1EG015666t1	Major facilitator superfamily protein	29012497	29016993	+	397801			-			-
	3					Thecc1EG015788t1	Bifunctional inhibitor/lipid-transfer protein/seed storage 2S albumin superfamily protein (Non-specific lipid-transfer protein)	29603566	29604758	-	189964		chr3	Tc03_t023690	31701723	31702547	2287753	Non-specific lipid-transfer protein 8
	3					Thecc1EG015797t1	Plant invertase/pectin methylesterase inhibitor	29636246	29638713	-	223919			-
	3					Thecc1EG015798t1	Plant invertase/pectin methylesterase inhibitor	29638760	29642793	-	227999		chr3	Tc03_t023770	31737128	31737782	2322988	Putative invertase inhibitor
	3	Tcm003s30366134	30366134	30300030..30645856	345.8 kbp	Thecc1EG015879t1	Major facilitator superfamily	30101752	30106597	+	259537		chr3	Tc03_t024390	32187462	32190873	1824739	Putative glycerol-3-phosphate transporter 4
	3					Thecc1EG015959t1	Nodulin MtN21/EamA-like transporter family	30560017	30563613	+	197479		chr3	Tc03_t024940	32634952	32638210	2272076	WAT1-related protein At5g47470
	4	Tcm004s30466680	30466680	30233276..30549214	315.9 kbp	Thecc1EG020843t1	2-oxoglutarate (2OG) and Fe(II)-dependent oxygenase superfamily	30532317	30536669	+	69989		chr4	Tc04_t025190	28950012	28952309	1514371	1-aminocyclopropane-1-carboxylate oxidase homolog 1
	4					Thecc1EG020844t1	2-oxoglutarate (2OG) and Fe(II)-dependent oxygenase superfamily	30534028	30537610	+	70930		chr4	Tc04_t025200	28952621	28954914	1511766	1-aminocyclopropane-1-carboxylate oxidase homolog 1
	4					Thecc1EG020845t1	2-oxoglutarate (2OG) and Fe(II)-dependent oxygenase superfamily	30538265	30540589	+	73909		chr4	Tc04_t025210	28955800	28957734	1508946	Deacetoxyvindoline 4-hydroxylase
	4					Thecc1EG020847t1	2-oxoglutarate (2OG) and Fe(II)-dependent oxygenase superfamily	30542720	30545613	+	78933		chr4	Tc04_t025220	28960520	28962732	1503948	1-aminocyclopropane-1-carboxylate oxidase homolog 1
	4					Thecc1EG020848t1	2-oxoglutarate (2OG) and Fe(II)-dependent oxygenase superfamily	30546590	30548750	+	82070		chr4	Tc04_t025230	28964442	28971564	1495116	1-aminocyclopropane-1-carboxylate oxidase homolog 1
	5	Tcm005s24838845	24838845	-	-	-
	5	Tcm005s29846091	29846091	29675792..30770842		Thecc1EG024997t1	Bifunctional inhibitor/lipid-transfer protein/seed storage 2S albumin superfamily (Non-specific lipid-transfer protein)	29978512	29980012	+	133921		chr5	Tc05_t020580	29171379	29172618	673473	Bifunctional inhibitor/lipid-transfer protein/seed storage 2S albumin superfamily protein,putative
	5	Tcm005s33377246	33377246	33136118..33796732		Thecc1EG025684t1	Non-specific phospholipase C3	34102884	34106977	-	729731		chr5	Tc05_t021030	33393962	33397785	20539	Non-specific phospholipase C3
	5					Thecc1EG025686t1	Non-specific phospholipase C3	34118329	34122060	-	744814			-
	5	Tcm005s38257451	38257451	34289130..38328244		Thecc1EG026116t1	GDSL Lipase/Acylhydrolase	36612505	36615179	-	1642272		chr5	Tc05_t025620	35650930	35653059	2604392	GDSL esterase/lipase At5g18430
	5					Thecc1EG026117t1	GDSL Lipase/Acylhydrolase	36615661	36621293	-	1636158		chr5	Tc05_t025630	35654361	35656407	2601044	GDSL esterase/lipase At5g18430
	5					Thecc1EG026118t1	GDSL Lipase/Acylhydrolase	36617903	36632547	-	1624904		chr5	Tc05_t025640	35661078	35663318	2594133	GDSL esterase/lipase At5g33370
	5					Thecc1EG026042t1	Nodulin MtN3 family protein. sym:SWEET9	36215127	36220151	-	2037300			-
	5					Thecc1EG026043t1	Nodulin MtN3 family protein. sym:SWEET9	36223467	36225408	-	2032043			-
	6	Tcm006s20470544	20470544	20313078..20881489		Thecc1EG029193t1	Fatty acid biosynthesis 1	21249631	21257285	+	786741		chr6	Tc06_t010360	20386204	20391944	78600	3-oxoacyl-[acyl-carrier-protein] synthase II, chloroplastic
	6					Thecc1EG029198t1	Fatty acid biosynthesis	21271385	21275281	+	804737			-
	6					Thecc1EG029226t1	GDSL-like Lipase/Acylhydrolase	21415336	21422111	-	951567		chr6	Tc06_t010560	20537151	20538743	68199	Putative GDSL esterase/lipase 4
	6					Thecc1EG029227t1	GDSL-like Lipase/Acylhydrolase	21422123	21426727	-	956183			-
	6					Thecc1EG029228t1	GDSL-like Lipase/Acylhydrolase	21428219	21432600	-	962056		chr6	Tc06_t010590	20545239	20549528	78984	GDSL esterase/lipase 2
	6	Tcm006s22739089	22739089	22605810..22902546		Thecc1EG029364t1	GDSL-like Lipase/Acylhydrolase	22262479	22264596	-	474493		chr6	Tc06_t011750	21371313	21373050	1366039	GDSL esterase/lipase At4g16230
	6					Thecc1EG029365t1	GDSL-like Lipase/Acylhydrolase	22267312	22269328	-	469761			-
	6					Thecc1EG029379t1	GDSL-like Lipase/Acylhydrolase	22324233	22325885	-	413204		chr6	Tc10_t015910	21426092	21427594	1311495	Putative GDSL esterase/lipase At4g16230
	6					Thecc1EG029586t1	Nodulin MtN3 family protein. sym:SWEET2	23325307	23327454	-	588365		chr6	Tc06_t013480	22460417	22462465	276624	Bidirectional sugar transporter SWEET2a
	8	Tcm008s04113626	4113626	3945532..4251331		Thecc1EG034636t1	Lipase (GDSL-like lipase/acylhydrolase)	4061918	4069656	-	43970		chr8	Tc08_t006920	4033863	4040175	73451	CSC1-like protein RXW8
	8	Tcm008s00170742	170742	80855..331341		Thecc1EG033788t1	UDP-glucosyl transferase 73B5. sym:UGT73B5	169900	172031	-	1289		chr8	Tc08_t000100	139510	141425	29317	Putative Scopoletin glucosyltransferase
	9	Tcm009s03430398	3430398	3184643..3596855		Thecc1EG037460t1	GDSL-motif lipase 5. sym:GLIP5	3582752	3584781	+	154383		chr9	Tc09_t006290	3591826	3593412	163014	Putative GDSL esterase/lipase 5
	9	Tcm009s39845122	39845122	39705186..39965451		Thecc1EG042235t1	GDSL esterase/lipase At2g30310	41624047	41627079	-	1781957		chr9	Tc09_t034700	38233088	38235586	1609536	GDSL esterase/lipase At2g30310
	9					Thecc1EG042234t1	GDSL esterase/lipase At2g30220	41621703	41623476	-	1778354		chr9	Tc09_t034690	38230114	38231898	1613224	GDSL esterase/lipase At2g30220
											580029
