# Supplementary material for: QTL mapping and identification of SNP-haplotypes affecting yield components of Theobroma cacao L
Source: Hortic Res. 2020 Mar 1;7:26. doi: 10.1038/s41438-020-0250-3 (PMC7049306; doi:10.1038/s41438-020-0250-3)
Supplement: Supplementary file 2 — Supplementary Table S1 - Coordinates of the first two Principal components for MP01 individuals. [file 41438_2020_250_MOESM2_ESM.csv]

Genotype	Dim.1	Dim.2	Dim.3
1	4.064341473	1.537991532	-0.452413568
2	4.688529473	1.308946193	0.471316722
3	-1.509111927	-0.32387737	-0.901546327
4	0.590286011	2.647568271	0.001597275
5	-1.044982771	-0.230770675	-0.287885181
6	-0.258352901	0.585428474	0.618064671
7	0.004448477	-1.821970208	0.227124174
8	1.68081526	0.19724579	-0.603086005
9	3.186537698	1.507854722	-0.081129706
10	1.908024222	-0.232987705	-0.261532588
11	0.626200167	0.528989151	1.85346735
13	-1.522843446	1.122674842	0.308597575
14	1.04497746	-3.692569849	0.58972745
15	-0.883780614	0.403246779	0.018949922
17	-0.936038272	-0.19107646	0.541516641
18	-0.17531572	0.027707497	0.076464374
19	-0.793866039	-1.287502127	0.177303471
20	1.232807642	-3.115809064	0.138696406
22	-1.865408904	2.170026338	0.137089745
23	-0.412779532	1.117097616	-0.092204377
24	-0.230815085	-0.715761777	-0.989666867
25	2.209213269	0.492578031	0.008966007
26	1.740430673	0.435782452	0.254982177
53	-0.902155335	1.077225276	0.401990619
54	0.233960447	3.379136903	0.297929869
55	1.332931599	-0.541493369	0.264839842
56	-0.966010686	-0.778956313	-0.171171568
57	0.467285344	1.082583982	-0.660677199
58	-1.969952544	0.927678934	-1.167605258
59	1.92858271	1.147887332	-0.125542691
60	2.642596363	-0.36726543	0.195314643
62	0.074919458	-1.306663851	-0.065406428
63	0.434088782	-0.8654027	0.026412709
65	0.801200636	-2.908398927	0.416301546
66	3.31603436	-1.01091594	0.005534188
67	-1.486004617	1.114530415	-0.294555232
68	0.761829893	-0.593229198	0.003085576
69	-0.889435998	-0.266357554	-0.934603049
70	-1.655529244	-0.894654914	-0.121685966
71	-1.186410726	-1.68929645	-0.162624828
72	-1.628318895	0.154321225	0.109845784
73	0.38188041	0.883211346	-0.144907697
74	1.659074879	-0.82041632	0.635715886
78	-0.643238848	-1.108221966	1.454252329
79	0.927807399	-2.109989847	1.053132094
80	2.276935996	-0.171277018	2.007081965
82	-1.709275676	0.558844776	-0.984631699
83	-0.893907306	-0.971834968	-0.539740971
84	-1.248481953	-0.212046724	0.566504463
86	0.530319301	0.888695071	-0.613104207
87	-1.152975636	-0.294006817	-0.306704946
90	-1.087894205	0.25160487	0.497406818
91	-0.836914816	2.060126942	0.278877749
92	-0.940226898	0.834927452	-0.820550962
93	-0.998319745	0.075008122	0.748650974
94	-1.751037597	0.025059779	-1.30034691
97	-0.376311524	-1.622090528	0.316379581
98	0.698349349	-1.882279462	-1.037052642
99	-1.2242188	-1.92247918	0.112076783
103	0.635707079	0.762033393	0.972446177
104	-1.160219065	1.153192382	-1.123575749
105	-1.210706317	-2.333707083	-0.543400974
106	0.234699033	-1.077948556	1.131837242
107	-1.644716441	1.579510475	-1.130418498
108	0.342978576	-0.644282691	0.429735777
109	-2.114346853	0.312561624	-0.566855527
110	1.030949308	1.530284001	0.187627379
113	-1.537927975	-0.81951397	-1.073723557
114	1.052488521	-1.320250397	0.808431563
116	-1.333182928	-0.529617547	0.743152687
117	-1.744562243	0.353556818	0.565937101
118	-1.713699633	0.611001237	0.185024203
119	2.615609992	1.120612083	0.242963972
120	-1.564407628	0.786068747	1.218485011
121	-1.190417067	0.824090402	-0.507640016
122	0.670126818	-1.052742524	-0.010436613
123	-0.18356189	-1.311797351	-0.330244242
124	0.274703515	0.242483015	-0.879510081
125	-0.041392893	-1.447610284	1.104028833
126	-0.354799069	-0.56224777	-1.037694917
127	1.551579456	1.707789316	-0.838102837
128	0.75116702	-0.974091753	1.057518205
129	-1.301860159	-3.040017287	0.579103794
130	2.439877082	-0.330064984	-0.278749048
131	-2.024312019	1.66206415	-0.825199795
132	-1.243164168	-0.029490647	-0.208010228
133	-1.916725944	1.415604265	-0.369653073
134	-1.2232596	1.310284775	0.381660454
135	1.641550638	0.420185238	-0.178260407
136	1.368911067	0.908560595	-0.20728989
137	-2.150107335	0.567950597	0.119010139
138	1.5024585	0.245896178	0.195976113
139	0.66945311	-2.9138593	-0.350401757
140	-0.274383157	-0.000567137	-0.554200248
141	-0.858745628	2.821413508	0.935762241
142	0.258059719	0.082504674	-0.099866009
143	0.213605616	0.861042997	-0.79299532
144	3.477842488	-0.489345293	-0.161411314
145	-0.83782394	-1.115982671	0.463461457
146	-0.902566253	-0.928556946	0.055898109
148	1.503182919	-1.441269817	-0.397413133
149	-0.774272154	0.031188612	-0.63787656
175	1.430036077	0.043054315	0.610576724
178	-1.79108668	1.037197559	-0.317069871
179	3.812937339	-0.83882084	-0.017302907
181	2.011667338	0.938422777	0.148376459
182	-0.477513336	-1.133845617	0.681319978
183	1.141128243	1.522121676	-0.789403563
184	1.003337475	0.435239616	0.057124858
185	-1.265283188	-0.4046088	-0.497254669
187	-1.182823515	1.293513667	-0.175312343
189	-2.124988552	1.075315513	-0.045647005
190	-1.665659439	-0.087898606	-0.970653585
191	-1.263225683	1.424900758	0.384726259
192	6.627009705	2.889191032	-1.261520692
193	-0.887047822	-1.330442335	-0.038121183
194	-0.884024589	-0.978485454	-0.921137086
196	-0.769372441	0.032910634	0.099727498
197	0.053815018	-0.358309193	0.514444006
198	-1.81598709	0.063219455	-0.807610599
199	-0.808046678	0.88040716	0.26171731
200	-1.896170559	-0.862092689	0.725884255
201	-1.687058954	-0.468207543	-0.714680315
203	-1.030975198	-0.982456216	-0.557471577
204	-1.263814745	-1.094461228	-0.020068399
205	-2.131048107	0.023722714	0.417022185
206	-1.408199719	0.691006599	1.034725787
207	-0.117051465	0.067976404	-0.39950017
209	-0.013454506	-1.293462198	0.358597694
212	0.071365606	-1.093541211	0.277141326
215	1.895387149	-1.383419208	0.034335075
217	-0.345023501	-2.083991373	-0.229595533
218	-0.862100429	-0.13473429	-0.712156609
219	-1.806636912	-0.579911417	1.109358753
220	-1.631826873	0.019392891	-0.869965951
221	-1.964199487	0.092631027	-0.574915593
222	1.252679714	-0.016486605	-0.365369895
224	-0.205658528	0.484487308	0.101366445
225	-1.602846765	-0.906383861	0.084462549
226	-0.91194042	0.098377314	-0.549393104
228	0.62638932	-1.490574495	1.323969749
229	-1.247816527	-0.066755509	-0.67741333
230	1.454091323	-2.644656986	0.269523158
231	0.475835111	-0.37779129	-0.583924568
232	-0.475148785	-1.14604968	0.780083568
233	-0.682532525	-2.373283714	1.769660389
234	-2.033748905	0.323115778	-0.481734365
236	-0.876222817	-0.464349939	-0.458428705
237	0.906413105	0.083404384	-0.671277059
238	3.29209202	0.351375227	0.046961072
239	-0.831749063	-1.546034223	-0.20969672
240	-0.974033982	0.461677897	-0.13145738
241	-0.981471444	0.388677055	-0.755042262
242	-1.75273866	0.782062703	1.098309672
243	-1.191104955	0.808769549	0.249712388
245	0.277852902	-1.902065622	-0.285388082
247	-0.655873928	-0.564932135	0.694129318
248	-2.414375416	1.528642636	0.608826768
249	2.526714341	-0.472892134	0.762123807
250	-0.540138778	-2.142955171	0.196557048
251	1.193292959	-2.251900644	0.662212528
252	-0.707906263	-1.935754271	-0.095433684
253	-0.405654109	-0.556043227	0.200183439
255	-0.434123126	-1.491263613	1.364603127
278	1.696520951	-1.439502435	-0.116687657
279	-1.529686664	0.087411567	-0.958679427
280	-0.184746947	-0.177933212	0.851803014
281	1.11430674	1.318650933	1.838371739
282	0.051292121	-2.252499483	-0.498080367
283	2.37176521	-0.249432055	-0.399938164
284	2.254661152	0.767597533	-0.427470871
285	0.291163213	-0.310333023	-0.06641756
286	-1.719295097	0.691640389	0.047174496
287	0.406025819	-1.423413521	0.420705473
289	0.425891397	1.168929694	-0.206536857
290	-1.303041474	-0.42209826	-0.748716766
291	-0.140309962	-0.562941607	0.109341808
294	3.159930415	-0.658365186	-0.582644837
295	-1.558367788	1.669675997	0.469324907
296	0.071436118	0.183618938	-0.34469594
297	1.027342877	-1.165917846	0.368369225
299	-1.105371595	0.043554922	0.314642145
300	-1.074483616	-1.560032437	-0.02941387
301	-0.016197323	-2.171809098	-0.488897595
303	-1.050466113	-1.954376033	1.514849579
304	2.856149416	-0.678100066	0.226226275
305	-0.525738942	2.027109367	-0.423148245
306	-1.032386552	-0.022668	-0.331557125
307	-0.363382042	-0.74195163	-1.020934707
308	2.431048834	0.084838842	-0.175107278
309	-1.384555027	-1.078961783	-1.209070544
311	-1.66044847	0.562204263	-0.376975239
313	-0.986327034	-2.102016468	0.279724628
314	-1.920582746	1.705061641	-0.415559421
315	0.169776866	-1.594537848	-0.146773447
318	2.657122655	-1.343034499	0.120815362
319	5.113673333	0.40678834	-0.446468702
320	-0.08747449	-0.092950544	0.731255904
321	-1.379181846	0.492791559	0.648371318
322	-2.467478083	1.438312158	-0.102907507
323	-1.356552776	-0.133191145	-0.890361027
324	-0.426919549	-0.883661729	0.080551812
325	-1.394174318	-1.162619324	-0.450660686
326	0.491085748	1.300472721	-0.003033425
327	0.065754215	-0.312148645	-0.522497355
328	2.772307372	-1.870341186	-0.379109734
329	-0.805502245	-0.285702942	-0.12186105
331	-1.29033616	-2.264647686	-0.906031934
332	-0.172355907	0.886515853	0.071849911
333	-1.412671368	1.268195899	-0.355642637
334	-1.83271345	-0.479995095	0.171143055
335	0.251309218	-1.091306459	0.393596302
336	2.150398795	-0.904334292	-0.190711953
337	-0.895060813	-0.132017895	0.060650692
338	2.281759081	1.840608497	0.225936849
339	-2.541745349	0.979463482	-0.331126252
340	-0.62272673	-0.836472367	-0.06642891
341	0.572599024	-0.090230203	0.196818369
342	1.570194146	2.277811391	-0.833372075
344	-0.348216599	1.886927866	0.152701627
345	-0.4379802	0.965648154	-0.350946662
346	-1.714547106	0.544802983	-0.896163085
348	-1.601576116	0.844065391	-0.202813521
349	-1.382349135	-1.789621124	0.405310527
351	-1.785103557	0.178549901	-0.585939019
352	4.273461591	-1.791850518	-0.360829635
353	-0.769372993	2.157660184	0.134551638
373	-0.157594923	0.688678967	-0.097174404
374	2.210570246	-1.613629993	1.360617426
375	-1.586610478	-0.044363025	-0.443857168
376	0.44703487	3.113391331	0.595518898
377	-0.352351392	2.065398704	0.655491555
378	-1.35699474	-0.934595245	-0.120821451
379	-0.618273562	-0.046191674	0.748341973
380	-1.499121077	3.001785055	1.681107356
381	-0.839377695	-2.247689587	-0.141883254
382	0.493463553	-1.549667493	-0.267640008
384	0.767009562	-1.219921791	-0.106867494
385	-1.822784002	0.519840285	-1.07336521
386	1.78175444	1.041101431	-0.454317846
388	0.008115649	1.298566482	-0.053897662
389	1.037656473	-0.548184948	1.07647097
390	-0.622764753	-1.754681137	-0.648564023
391	-1.332447444	-1.243485263	-0.141797691
393	-0.340884141	-1.205416959	-0.268395624
394	1.728585594	0.277063807	0.003392719
395	-1.76951648	-0.054148112	-1.156672836
396	3.428933533	2.629577204	1.198024733
397	0.194652408	-1.995428073	-0.208663967
398	0.437445253	0.298882438	-0.535365214
400	-1.379999956	0.138077514	-1.08796473
402	4.882884248	1.184287373	0.416000957
403	-0.142273099	-0.946518466	-1.014579353
404	-0.756309045	-1.008595657	1.296614407
405	-2.029827212	1.517873092	0.776003223
407	1.364938323	0.021083601	-0.333248439
410	0.724547284	1.89854223	0.869558656
412	4.225662077	-0.25750083	-0.238086651
413	0.687286097	-1.186546225	0.17694907
414	5.778304726	1.0165785	-1.057805783
416	0.13637799	-1.332814256	-0.513850224
417	-0.718642595	0.845845965	1.450196321
419	1.389534725	0.47743118	0.592620696
420	-2.227599325	-0.818568108	0.143107096
421	0.09860786	-0.006637613	-0.556111564
422	-2.297467718	2.717573449	0.301535752
426	3.76378193	-0.782238663	0.236087801
428	-1.764023702	0.147881948	0.728487953
430	-1.464334731	2.012434892	1.344902161
431	-0.321624064	-1.074250861	1.172520267
435	0.261072289	-0.446070136	0.292758299
436	-1.873587079	0.532091927	-0.359833656
439	-1.250237304	0.121384982	0.101570079
440	-1.825861396	1.557726106	-0.682071228
441	-1.665467313	2.896155497	1.972696729
442	-1.074637639	-2.796554902	-0.404729113
443	-0.0084106	1.51009331	-0.434279123
461	2.481025491	1.355660042	0.447215451
462	-1.54928373	-0.257765748	0.814057509
463	-0.43271994	0.3087812	0.103863298
464	-1.800686452	0.779922164	-0.443074679
470	1.75263198	-0.481906933	-0.186877538
472	-1.74490305	1.200635137	0.805402921
473	-0.907216496	-1.309949102	-0.295985521
474	2.473032296	-1.250547206	0.369479896
475	0.561082502	0.52489394	0.542875502
481	-1.090707136	-1.365968605	-0.070121646
482	0.88316534	-2.135948289	-0.519334658
483	-0.681720202	-1.704222597	0.202665449
484	-1.576980192	1.548273291	0.008271405
485	-0.604531035	-0.680315022	1.188890817
491	-1.209475885	0.283433716	-0.101334656
495	0.275013943	-2.601643925	2.139110835
497	3.132974397	1.770261907	0.287715754
499	1.207903549	-0.11888541	0.655678369
501	1.061066806	-0.730709194	-0.28750881
503	-0.520437971	2.128967989	0.314356234
506	0.972471911	0.539738844	-0.583395634
508	-0.766936716	-1.866494489	0.495466735
509	0.165816105	2.691060114	0.725005696
511	0.276235354	-0.143842312	0.029419113
512	0.575418105	0.584258457	0.619623493
513	2.201839362	0.192309502	-0.209072335
514	-1.604873707	0.411554415	-0.223470714
516	-1.671729957	0.085915196	0.081570932
518	-0.805094389	-0.615942784	-0.769116006
520	-1.252203429	0.378341822	1.676461554
522	4.546701496	1.298051884	-0.325898347
524	-1.222789598	-1.657653939	-0.100328556
543	-1.706176978	0.887781415	-0.650022048
548	-0.527199288	-0.065306063	-0.574867391
549	-1.482058412	-1.415119547	0.578919234
555	-1.614827313	1.118639948	-0.239506388
556	-0.980878416	-0.076019541	-0.884311189
559	-0.547368931	0.785125704	-0.061211566
560	0.659052839	0.107009156	0.274478504
562	0.551313784	-1.561878337	-0.377748826
567	-1.705341016	0.648669501	0.790450116
570	-0.523856773	-1.289848071	-0.336948538
572	-1.572019711	-1.339377727	1.27181131
574	0.412768561	-0.67163962	0.536597082
581	-1.905261567	0.120214408	0.755600594
582	-0.24872503	1.243727276	-0.378869748
584	-1.084186106	1.054805343	1.035037782
586	4.668277321	1.690240094	-0.417542611
587	0.522644836	-1.391488659	-0.532824144
588	0.450920218	0.706248634	-0.761979855
589	-1.605771631	0.256304214	-0.408020969
590	0.610703667	1.916907616	-0.050241716
592	-1.386734915	-0.083371979	-0.591893394
610	-0.516791053	0.389872157	0.305351858
611	-0.122739741	0.702167744	-0.16979602
612	-1.49112892	1.27636056	-0.594806418
613	0.337746038	2.083627105	0.40531629
614	0.469016708	2.047618937	0.345963497
615	0.694606401	0.078549721	-0.61508277
616	-0.456205541	0.62462958	0.404460066
618	-1.098737832	-1.517995296	-0.215914223
619	0.088190921	-1.9304613	-0.434937632
620	-1.457530089	-0.06231566	0.126860281
621	-1.342027793	2.582187483	-0.245424971
622	0.102939951	-1.200457195	-0.447175182
623	0.103201889	0.603021119	1.744062426
624	-1.030240678	-0.11184092	0.354191832
625	-1.077422137	-1.312235376	-0.118071387
629	-2.331478184	1.971329764	-0.071030339
631	-2.511694416	0.67971135	-0.429613233
633	1.14729022	0.881245416	-0.014391949
635	-1.129731372	0.08138911	-0.497366597
636	-0.683476303	-2.062360587	-0.082624419
637	2.727461506	-0.549282334	-0.694660776
638	0.922407849	-1.160885791	-0.119536579
640	-0.040480262	-0.886375454	-0.313097839
641	-0.78376889	0.717927142	-0.499633018
642	-1.852469864	0.130467989	-0.96733105
643	-0.650404275	-1.026519931	-0.011213685
645	-0.450017449	-1.142022925	0.417161705
646	0.136224752	1.173406812	-0.088621003
647	-2.278801358	1.108219481	0.349726806
648	3.669711497	0.142922835	-0.285866647
649	-0.79347437	-0.672677298	0.252526506
650	0.926952127	-1.423962556	-0.186115678
651	0.113346518	-0.441865839	-0.175017917
654	3.209571721	0.208526406	-0.170182446
657	2.731365041	-0.01046549	-0.70631183
658	-1.386273027	-0.131190205	-0.994634575
659	-1.08011619	2.661175755	0.240584449
660	1.265202434	-1.104212384	0.37458953
674	-1.738268405	-2.096614349	0.107998611
676	-0.354550062	-2.51458414	0.262364692
677	3.757680999	0.045530391	-1.171312194
678	1.802377045	-1.682146782	-0.504259507
679	2.062275961	0.178340917	0.271295778
680	-0.279234624	2.278028929	0.364291056
682	-0.29218654	1.573715049	0.545463859
683	-0.49769311	-1.487336709	-0.253610925
684	3.091125428	-0.340866206	-0.328731093
688	-1.983408212	1.500881241	-0.118653713
690	1.901642828	1.465214992	0.059923888
691	0.891518938	0.750166961	0.260138912
692	-0.75680927	0.689286045	-0.986912702
693	-1.189445969	-0.136607042	-0.2915178
694	2.769542194	-0.19349135	-0.603042035
696	0.691553277	1.348618636	1.055006668
697	1.696568539	-0.087753487	0.421225714
700	-0.122681489	-0.05540317	0.792101662
701	2.498618741	1.759035002	-0.488225743
702	-0.478617057	-0.835574137	-0.428343102
703	-0.972981675	-0.190678323	-0.720036888
704	-1.265613117	0.44443145	-0.654785489
705	-0.251603912	0.913221486	-0.563905389
706	-0.946435219	1.057846047	-0.54908798
707	-1.103771102	-0.807910486	0.214149111
708	2.50477236	0.960497654	-0.399949513
710	-1.563415397	0.456578239	1.069568396
711	-1.055713719	-0.781179438	0.599264032
712	1.161380975	-3.683797559	0.294437655
715	-0.416834696	-1.202948668	-0.634463218
716	0.578941486	0.029573603	-0.047580254
717	0.476693338	0.856504883	-0.422853182
718	5.93502635	2.290793497	-0.549793636
730	-1.889503519	1.874761546	0.535053875
732	3.434567793	-0.12055714	0.12630278
733	-0.796130806	-0.772956732	0.195184234
734	4.05467044	1.828526839	0.056234123
735	-1.208054664	-0.5897881	-0.124076877
736	2.536023909	0.88414145	-0.351498127
737	0.941484183	0.262136793	0.043531284
738	1.036971346	-3.380919183	1.080422059
739	-1.117076047	1.598332765	-0.749013721
740	1.045538922	1.174520993	0.162115398
741	0.121758966	-0.407616682	-0.124648677
743	-0.97022698	1.032245425	-0.31404103
744	0.162156903	0.127176869	1.252282422
745	-1.40807856	0.88594955	0.191882504
747	-0.402440102	0.875785651	0.256334283
748	0.843610411	-0.008761684	0.226640974
750	-0.970251226	-1.164918992	-1.005450045
751	0.931684204	0.283704269	-0.298681424
752	-2.452980019	1.51574739	-0.142315489
753	-1.033829436	-0.226806993	-0.714156916
754	-1.689612478	0.614096128	-0.256171108
755	-0.718637583	-0.62700223	-0.212950378
757	1.354378535	-1.071075402	0.531685612
758	1.741027454	-1.33944606	0.797369304
759	-1.781623766	0.788484443	-0.096951127
760	2.262815168	-1.050235281	0.516287826
761	2.596316085	2.086705192	0.384017161
762	0.126461903	-0.550531528	0.413001091
763	-1.68858915	0.183219427	-0.173950587
764	0.357057234	-0.276376947	-0.555295168
773	1.878260876	-1.351619753	-0.446668465
775	-0.915430193	0.510581661	-0.469117909
776	-0.107652953	2.588897342	0.264763477
777	0.440622495	0.257943676	-0.062912932
779	5.151173349	-0.310783805	-0.439620024
780	1.735048485	1.821354831	0.046268435
781	-1.654334534	1.090883564	-0.589593818
783	-0.07364684	-0.833963335	-0.105866801
784	-2.18227018	1.366859817	-0.329646479
785	-1.110117643	1.19099692	1.031912571
786	-1.806992329	0.000160751	-0.998188618
787	-1.445583394	-0.779462565	-0.911837898
788	1.438524203	2.261301592	1.175928189
791	0.723781919	-1.416778826	-0.053162264
792	0.082679605	-0.589035299	-0.0451804
793	-0.051217115	3.424116873	1.630394449
794	3.934880539	1.435197074	-1.121812406
795	-0.470243011	0.376849773	0.483863155
796	0.152366679	2.278947589	-0.399869116
799	1.891247648	0.461733551	-0.822192737
