# Supplementary material for: QTL mapping and identification of SNP-haplotypes affecting yield components of Theobroma cacao L
Source: Hortic Res. 2020 Mar 1;7:26. doi: 10.1038/s41438-020-0250-3 (PMC7049306; doi:10.1038/s41438-020-0250-3)
Supplement: Supplementary file 3 — Supplementary Table S2 - Coordinates of the first two Principal components for yield components. [file 41438_2020_250_MOESM3_ESM.csv]

	Dim.1	Dim.2	Dim.3
DBW	-0.356424931	0.808318443	0.467641358
PI	0.360937894	-0.82861292	0.405869077
Yield	0.795833473	0.518009437	-0.105233487
NPH	0.943320228	0.140100591	0.083052513
NHPH	0.962505428	0.044439932	0.026585538
