# Supplementary material for: QTL mapping and identification of SNP-haplotypes affecting yield components of Theobroma cacao L
Source: Hortic Res. 2020 Mar 1;7:26. doi: 10.1038/s41438-020-0250-3 (PMC7049306; doi:10.1038/s41438-020-0250-3)
Supplement: Supplementary file 4 — Supplementary Table S3 - The principal component eigenvalues and their percentage of variance. [file 41438_2020_250_MOESM4_ESM.csv]

	eigenvalue	percentage of variance	cumulative percentage of variance
comp 1	2.71	54.14	54.14
comp 2	1.63	32.60	86.74
comp 3	0.40	8.04	94.78
comp 4	0.16	3.11	97.89
comp 5	0.11	2.11	100.00
