# Supplementary material for: QTL mapping and identification of SNP-haplotypes affecting yield components of Theobroma cacao L
Source: Hortic Res. 2020 Mar 1;7:26. doi: 10.1038/s41438-020-0250-3 (PMC7049306; doi:10.1038/s41438-020-0250-3)
Supplement: Supplementary file 5 — Supplementary Table S4 - Description of each cluster by quantitative variables. [file 41438_2020_250_MOESM5_ESM.xlsx]

## Sheet: Supplementary Table S4 - Descri
Clust	Variable	v.test	Mean in category	Overall mean	sd in category	Overall sd	p.value
1	DBW	13.4001	0.167848	-7.80273e-13	0.19466	0.236124	6.03842e-41
1	Yield	-3.50269	-6.27356	0.0371871	17.2923	33.9634	0.000460584
1	NPH	-9.483	-0.177747	0.0115818	0.227072	0.37636	2.47085e-21
1	NHPH	-10.9269	-0.237298	0.0175961	0.270718	0.439738	8.57182e-28
1	PI	-14.9154	-0.173757	0.00190357	0.134918	0.22201	2.61729e-50
2	PI	13.0373	0.186807	0.00190357	0.164733	0.22201	7.50907e-39
2	NPH	-3.99161	-0.0843888	0.0115818	0.246115	0.37636	6.56264e-05
2	Yield	-9.37469	-20.303	0.0371871	12.4184	33.9634	6.93791e-21
2	DBW	-10.7978	-0.162878	-7.80273e-13	0.152607	0.236124	3.52435e-27
3	NPH	16.3519	0.580783	0.0115818	0.23787	0.37636	4.2148e-60
3	NHPH	16.0221	0.669235	0.0175961	0.274519	0.439738	8.96149e-58
3	Yield	15.3692	48.316	0.0371871	39.5856	33.9634	2.63402e-53
3	PI	2.90987	0.0616538	0.00190357	0.160084	0.22201	0.00361582
3	DBW	-3.6947	-0.0806888	-7.80273e-13	0.193211	0.236124	0.000220147
