# Supplementary material for: QTL mapping and identification of SNP-haplotypes affecting yield components of Theobroma cacao L
Source: Hortic Res. 2020 Mar 1;7:26. doi: 10.1038/s41438-020-0250-3 (PMC7049306; doi:10.1038/s41438-020-0250-3)
Supplement: Supplementary file 6 — Supplementary Table S5 - Cluster assignments from hierarchical clustering on principal components. [file 41438_2020_250_MOESM6_ESM.csv]

genotype	DBW	PI	Yield	NPH	NHPH	clust
1	-0.061030546	-0.038864799	106.2700875	0.820104783	0.9977432	3
2	0.024669505	0.116621938	95.1510238	1.250368981	1.036875643	3
3	-0.130819108	-0.137048236	-18.80646512	-0.393556769	-0.438118494	1
4	0.365058051	-0.302665569	62.17258067	0.089724143	0.184615278	1
5	-0.041972119	-0.088352789	-29.20471762	0.019720401	-0.426071832	1
6	0.202646951	-0.043761483	-11.77049374	0.216792605	-0.111513807	1
7	-0.230191381	0.292098772	-27.8941057	-0.072957272	0.0424666	2
8	-0.170861565	0.003902876	45.20022806	0.356968263	0.282713668	3
9	0.042860569	-0.035891481	85.55875889	0.703624259	0.762463763	3
10	-0.180451401	0.044361468	14.05163477	0.600163278	0.471808711	3
11	0.372272773	0.229414289	10.44064907	0.191859374	0.258230077	1
13	0.312248684	-0.20210313	-15.25855219	-0.384817815	-0.142553497	1
14	-0.495283696	0.670374015	-36.4629103	0.006639511	0.361405307	2
15	0.108349602	-0.10910398	-13.20789169	-0.111109657	-0.207257077	1
17	0.0991238	0.077964172	-15.26407556	-0.037780435	-0.453805682	1
18	0.026651296	-0.006841982	-5.249351631	0.00071406	-0.020269706	1
19	-0.123392607	0.177019333	-30.71823687	-0.1828493	-0.242405767	2
20	-0.497636216	0.488344647	-37.52320186	0.210348593	0.414256815	2
22	0.452871879	-0.407100751	-9.810295942	-0.329243907	-0.272771654	1
23	0.170711364	-0.214252859	1.857063828	0.060172905	-0.089522784	1
24	-0.266654894	-0.037371995	-4.893996837	-0.161925921	-0.059148356	2
25	-0.03304407	0.028511553	39.29604489	0.485104782	0.673138777	3
26	0.028429769	0.014668403	18.04738132	0.472488542	0.615365065	3
53	0.276425834	-0.144601123	-3.689512897	-0.092639486	-0.201839827	1
54	0.531177764	-0.453700275	41.34976051	0.482703971	-0.083569515	1
55	-0.103205408	0.169704108	8.72807443	0.337688144	0.357250746	3
56	-0.100391579	0.05900407	-20.18863409	-0.247362446	-0.307131467	2
57	0.003759448	-0.225280529	26.39667105	0.381882787	-0.166043402	1
58	0.019807291	-0.37395666	-6.359397248	-0.283104915	-0.76440653	1
59	0.05313872	-0.088259582	47.95669276	0.444523458	0.562118455	3
60	-0.154005654	0.173837113	24.8186082	0.681205437	0.737969745	3
62	-0.202737094	0.19056897	-14.38869314	-0.156006987	0.140304605	2
63	-0.155452895	0.106667568	-19.79881826	0.343434718	-0.00878692	2
65	-0.398348342	0.500855959	-35.33485968	0.083265699	0.271104743	2
66	-0.32385875	0.3244289	45.41446549	0.688669126	0.786152459	3
67	0.196556228	-0.279740468	-9.642702475	-0.323452047	-0.267372221	1
68	-0.131042732	0.072299227	-13.14270748	0.390786147	0.154450918	2
69	-0.171303365	-0.178225435	-27.03719348	0.103951771	-0.451246571	1
70	-0.065330167	0.056932103	-30.81902721	-0.539944734	-0.350865846	2
71	-0.223301298	0.181947443	-35.97466729	-0.342357744	-0.37110613	2
72	0.129944819	-0.082410105	-24.68154194	-0.393556769	-0.32557993	1
73	0.09280532	-0.147588092	12.54556574	0.12067849	0.220850529	1
74	-0.103040902	0.2627116	2.923359928	0.551791383	0.350405321	3
78	0.120655989	0.326966803	-37.30910085	-0.068681344	-0.132431474	2
79	-0.17814655	0.49458846	-21.79685667	0.180096863	0.266974341	2
80	0.209499683	0.414613837	21.07729993	0.595530398	0.673116789	3
82	0.00388576	-0.289492496	-10.71500808	-0.4848973	-0.364476412	1
83	-0.199066646	0.08222904	-4.835500765	-0.388405217	-0.341085192	2
84	0.121298307	0.045502183	-28.77037387	-0.087298268	-0.447964621	1
86	0.002382822	-0.195206363	21.85706152	0.114138938	0.213244501	1
87	-0.036561712	-0.036720485	-14.99288491	-0.355390311	-0.264466974	1
90	0.185056107	0.002559595	-10.7934629	-0.325875103	-0.1706419	1
91	0.398079713	-0.322760581	4.229342399	0.041574966	-0.175037396	1
92	0.026721428	-0.297432593	-4.80471698	-0.09388719	-0.275776871	1
93	0.183610038	0.074728834	-10.90856392	-0.134097811	-0.376286815	1
94	-0.126295069	-0.275418845	-22.29219848	-0.508088081	-0.345604325	1
97	-0.16750557	0.305549566	-15.87694662	-0.283168847	-0.098434618	2
98	-0.494228355	0.118595122	-22.30081593	0.132533623	0.215650161	2
99	-0.21229721	0.297697122	-26.38172187	-0.453434064	-0.453413004	2
103	0.234978519	0.083413356	22.9309704	0.361413841	-0.048734351	1
104	0.027314075	-0.398520755	-2.790988	-0.064463828	-0.420896797	1
105	-0.379892471	0.187418401	-53.80522361	-0.343924632	-0.308745859	2
106	0.025547873	0.307192108	-24.76894403	0.130840418	0.113869433	2
107	0.126570501	-0.468069557	0.598721434	-0.370298873	-0.351045885	1
108	-0.038655273	0.156778737	-10.86601316	0.130840418	0.113869433	2
109	0.042916772	-0.207835311	-20.88607123	-0.348315629	-0.750209247	1
110	0.213609919	-0.146679219	35.33983588	0.25826969	0.389797351	3
113	-0.230612396	-0.106016166	-29.98014381	-0.415084926	-0.407378755	2
114	-0.118451065	0.335599331	-12.9451413	0.412029033	0.159604994	2
116	0.115217057	0.171747625	-15.74786815	-0.405493701	-0.384638911	2
117	0.250192977	-0.035518925	-20.95782431	-0.514657141	-0.266049576	1
118	0.21040293	-0.130517707	-16.47877744	-0.358143285	-0.426905149	1
119	0.079171661	0.032907048	67.241487	0.483962884	0.754881387	3
120	0.415388689	0.01893533	-10.61914237	-0.427731856	-0.267372221	1
121	0.099851147	-0.260084485	-9.685209945	-0.24558443	-0.21518923	1
122	-0.189534287	0.165485821	-9.827345511	0.127429644	0.242046313	2
123	-0.249575167	0.138936553	-17.88518224	-0.040437708	-0.142848104	2
124	-0.130317253	-0.154652504	9.512791459	0.064445524	0.088522307	1
125	-0.035623475	0.38663085	-19.68995007	0.104281849	-0.218812262	2
126	-0.247125792	-0.068346304	-3.20561841	-0.18010517	-0.113126966	2
127	0.028249121	-0.283102935	55.32182336	0.382874329	0.398041007	3
128	-0.010061985	0.338654916	-3.799751635	0.288324819	0.049338449	2
129	-0.311417992	0.533731074	-41.49825336	-0.304290478	-0.76440653	2
130	-0.224392383	0.074269949	19.03737838	0.726352233	0.621196718	3
131	0.204965624	-0.431475198	1.658262615	-0.429889481	-0.552600479	1
132	0.028500393	-0.092262107	-22.40393931	-0.313131191	-0.21518923	1
133	0.246586547	-0.331351632	-4.33836245	-0.437773128	-0.444171956	1
134	0.324515914	-0.203754198	-7.983765487	-0.133223599	-0.273659711	1
135	-0.053623873	-0.017661151	29.26564032	0.44190713	0.423389016	3
136	0.035063699	-0.098616642	33.92773484	0.286508411	0.467784605	3
137	0.196453142	-0.153298898	-23.25947812	-0.216785803	-0.83692106	1
138	-0.011597404	0.055710144	23.10002144	0.473004639	0.32371741	3
139	-0.525285446	0.401391081	-28.22500715	-0.045467709	0.229712371	2
140	-0.0827971	-0.08012792	1.975210446	-0.107158961	-0.069596672	1
141	0.632381832	-0.33766255	11.47949755	0.024791774	-0.077192554	1
142	-0.016756574	-0.032341208	-0.929412783	0.119066993	0.112718593	2
143	-0.014922286	-0.21789989	22.04316961	-0.04115814	0.155940221	1
144	-0.276571723	0.174594546	36.59611083	0.855883828	0.954606695	3
145	-0.046512534	0.223051288	-19.96145632	-0.274021976	-0.267372221	2
146	-0.084093496	0.141220824	-14.07360836	-0.350120083	-0.25706472	2
148	-0.357437954	0.181365916	-7.864930999	0.360657204	0.452567086	2
149	-0.067757656	-0.119042955	-4.693936094	-0.215057615	-0.21112293	1
175	0.041463225	0.157022615	22.31080224	0.309734363	0.426031631	3
178	0.196550468	-0.26978105	-9.976700788	-0.451632825	-0.35373972	1
179	-0.328538637	0.288632298	45.4456903	0.928708222	0.907817832	3
181	0.065772139	-0.033109969	38.89751337	0.524383056	0.597854284	3
182	-0.037123872	0.221464725	-33.02093799	0.100375351	-0.277801788	2
183	0.03858359	-0.287952977	39.54893037	0.238953764	0.433903961	3
184	0.025662372	-0.030986394	13.15026191	0.318638392	0.32191341	3
185	-0.089462504	-0.066697025	-21.70747251	-0.226269484	-0.439077807	1
187	0.225445037	-0.292771319	-9.164843628	-0.135631573	-0.230067582	1
189	0.266191834	-0.258765154	-18.39526671	-0.482790455	-0.439077807	1
190	-0.099044651	-0.185445223	-16.7232825	-0.438817414	-0.468403891	1
191	0.355654784	-0.225648885	-8.403377775	-0.276751496	-0.097116914	1
192	-0.150942474	-0.060049524	226.0933474	1.076901546	1.300953155	3
193	-0.17023086	0.167540002	-25.11656547	-0.181310889	-0.39943821	2
194	-0.262011746	-0.004957545	-14.09090587	-0.350120083	-0.25706472	2
196	0.067884226	-0.02708003	-13.04471661	-0.228691782	-0.077192554	1
197	0.034157772	0.087215591	-20.91163898	0.170690749	0.060304987	2
198	-0.042178937	-0.21518817	-25.94978447	-0.348315629	-0.524954184	1
199	0.215117056	-0.134827397	-5.13375611	-0.04038589	-0.225015852	1
200	0.096512358	0.174141241	-34.7038662	-0.55612602	-0.447078536	2
201	-0.10797538	-0.093634657	-23.20696202	-0.482790455	-0.439077807	1
203	-0.18669119	0.003902876	-30.68527579	-0.303810626	-0.197541861	2
204	-0.106960385	0.148214531	-18.03547941	-0.434803887	-0.410185203	2
205	0.189682205	-0.040824818	-35.27286244	-0.505798886	-0.451246571	1
206	0.363666288	-0.054483266	-31.17177468	-0.197212801	-0.175037396	1
207	-0.041763268	-0.104830833	-10.20838805	-0.064996854	0.177462209	1
209	-0.124130972	0.219181678	-26.50730668	-0.04038589	0.104168558	2
212	-0.113063227	0.182897533	-21.909768	-0.013731978	0.122769002	2
215	-0.29918378	0.271067385	2.812802088	0.480748846	0.469097113	3
217	-0.335655378	0.260423722	-30.49950733	-0.163659538	-0.137671535	2
218	-0.095824898	-0.140400876	-18.1509847	-0.206290532	-0.146610048	1
219	0.175455246	0.204133499	-27.49440791	-0.206290532	-0.825393619	1
220	-0.070264914	-0.208787067	-23.18023419	-0.29651549	-0.499614992	1
221	0.0061352	-0.188540214	-27.60011277	-0.329243907	-0.627007651	1
222	-0.127059158	-0.025206639	9.598718781	0.358136044	0.392514174	3
224	0.095421717	-0.104107179	-10.72805902	0.205610691	-0.099383488	1
225	-0.042743654	0.112298969	-23.98635889	-0.477131282	-0.481888383	2
226	-0.027823149	-0.151044501	-15.93506412	-0.237699397	-0.117027123	1
228	-0.016875301	0.440643358	-15.93099157	0.031446125	0.299117714	2
229	-0.064161165	-0.165653395	-24.26791232	-0.221810967	-0.312693599	1
230	-0.415398857	0.475993345	-19.423261	0.186742968	0.479742531	2
231	-0.177470515	-0.018387613	0.954396873	0.055167843	0.208221436	2
232	-0.011435589	0.301288937	-12.46786698	-0.261403499	-0.123351383	2
233	-0.030178239	0.652024915	-23.86532518	-0.217255892	-0.481216273	2
234	0.073278686	-0.218922261	-28.47223239	-0.478584065	-0.430067833	1
236	-0.112868138	-0.018339559	-11.26678858	-0.17909961	-0.364476412	2
237	-0.142078196	-0.104961577	5.319108997	0.214987353	0.390851389	3
238	-0.10986098	0.133097026	63.63558727	0.715459741	0.832108359	3
239	-0.230711136	0.143610051	-37.31258003	-0.128602258	-0.311600751	2
240	0.092707527	-0.155800222	-17.19155137	-0.053612904	-0.274394812	1
241	-0.020186077	-0.23818621	-16.13399664	-0.15871063	-0.187620439	1
242	0.39486315	-0.020273456	-17.56796043	-0.310514107	-0.453805682	1
243	0.230837346	-0.149390718	-13.88126856	-0.230484397	-0.179963898	1
245	-0.351526577	0.218175158	-30.23533656	0.131758223	0.009850901	2
247	0.071911533	0.155625197	-20.56868713	-0.165146867	-0.117027123	2
248	0.458175804	-0.262880196	-26.46736187	-0.370298873	-0.563547798	1
249	-0.059882585	0.242956386	11.25750481	0.683184534	0.807345677	3
250	-0.251417644	0.317725015	-37.69693673	-0.298304216	-0.037568892	2
251	-0.283226373	0.451749945	-24.05914685	0.315181486	0.295417469	2
252	-0.270449005	0.252058718	-31.31583928	-0.285392556	-0.21112293	2
253	-0.030161381	0.12570312	-3.763780138	-0.177517519	-0.142848104	2
255	0.037899893	0.392583042	-34.33038187	-0.100743804	-0.076226545	2
278	-0.322818077	0.252933291	1.262304201	0.398837278	0.427181024	2
279	-0.08733339	-0.201393936	-11.7804417	-0.275810686	-0.585849399	1
280	0.136900814	0.131652003	-12.91038957	-0.042408647	0.077199028	2
281	0.466694217	0.106491235	19.17338185	0.384809792	0.467110385	3
282	-0.420889721	0.263192563	-25.70673126	-0.182712786	0.069901531	2
283	-0.223789352	0.084036971	33.64599406	0.47761303	0.691602924	3
284	-0.074713336	-0.031621171	59.38745574	0.405440177	0.599367357	3
285	-0.059145631	0.023379053	-8.440925553	-0.026695414	0.314309122	2
286	0.194712442	-0.147243637	-9.758408089	-0.360982367	-0.498201398	1
287	-0.15445525	0.280733297	-17.2391802	0.003159668	0.203767294	2
289	0.124298302	-0.161466998	28.83222205	-0.004851714	0.255351009	1
290	-0.129234273	-0.074987217	-12.25986577	-0.405493701	-0.384638911	1
291	-0.0584087	0.042067217	-27.1674099	0.145648319	-0.020269706	2
294	-0.365945775	0.1435003	38.06223212	0.783313401	0.744506031	3
295	0.4114005	-0.239650786	-2.4585231	-0.266412905	-0.345604325	1
296	-0.041236482	-0.134110345	-15.61876613	0.311834555	-0.032338375	1
297	-0.172472448	0.181237241	-31.49997982	0.657018789	0.136199693	2
299	0.121029436	-0.023422193	-22.60911319	-0.217255892	-0.20652583	1
300	-0.182719676	0.171092419	-38.64608552	-0.298304216	-0.272771654	2
301	-0.40170836	0.2231333	-34.56560542	-0.127542604	0.09381578	2
303	0.029327207	0.512143832	-31.22583462	-0.503275925	-0.20652583	2
304	-0.20200047	0.259009036	32.37303701	0.571357223	0.847045947	3
305	0.259332201	-0.4129999	9.369266366	0.051090866	-0.035714286	1
306	-0.006443282	-0.089407147	-14.43487081	-0.263609503	-0.224991464	1
307	-0.266636349	-0.046653909	-7.982670333	-0.220413267	-0.051848769	2
308	-0.148560623	0.079476441	40.91378287	0.630162646	0.538942299	3
309	-0.297152405	-0.08657325	-32.34150007	-0.426675171	-0.313870625	2
311	0.101646792	-0.20178631	-13.44985275	-0.360982367	-0.438118494	1
313	-0.2145196	0.344910946	-30.59899481	-0.453434064	-0.266049576	2
314	0.277407026	-0.395249706	-5.290434033	-0.311513698	-0.512743503	1
315	-0.271032748	0.188634139	-28.45768823	0.061584432	0.067392477	2
318	-0.314971145	0.320899511	17.47357149	0.600909162	0.699228031	3
319	-0.285026313	0.190287412	112.621275	0.979884563	1.210861346	3
320	0.116320914	0.097873723	-12.48003675	0.106840768	-0.014300988	2
321	0.254431783	-0.020441592	-11.58671014	-0.281495583	-0.366994655	1
322	0.30749501	-0.338599219	-19.53166615	-0.259340979	-0.852445206	1
323	-0.09395973	-0.178929228	-21.57863472	-0.460090027	-0.161051359	1
324	-0.083022672	0.109550859	-23.09134999	-0.254041353	0.111246551	2
325	-0.182525007	0.048686569	-32.61578316	-0.378301033	-0.394973764	2
326	0.174759909	-0.19324199	15.62452151	0.201363028	0.268012311	1
327	-0.138946573	-0.025335856	-0.636569963	-0.036508292	0.053713255	2
328	-0.481227989	0.336548342	16.59533052	0.487097225	0.799258654	3
329	-0.016596396	-0.00667704	-14.20333992	-0.28652185	-0.099140573	1
331	-0.437659695	0.149204152	-43.05340235	-0.351157514	-0.486875549	2
332	0.153642422	-0.148334809	0.925785756	0.103638659	-0.009338606	1
333	0.198615119	-0.288211034	0.296194083	-0.283168847	-0.357066186	1
334	0.039628276	0.063192044	-18.61696541	-0.434066015	-0.668187843	1
335	-0.10985954	0.194240606	-24.09435406	0.189508417	0.0424666	2
336	-0.267357204	0.177046629	13.02474306	0.396625599	0.739574745	3
337	0.039705768	-0.020273456	-18.91047163	-0.203560731	-0.162140624	1
338	0.202518598	-0.066670782	79.37404095	0.338435947	0.699721921	3
339	0.215941423	-0.292771319	-20.58658944	-0.535860517	-0.677509457	1
340	-0.107643585	0.099832694	-15.62209775	-0.182783572	-0.207257077	2
341	-0.024091595	0.060603772	3.762049094	0.386481196	-0.081387129	2
342	0.11892272	-0.338543799	71.79731918	0.246662269	0.495345783	3
344	0.340932858	-0.277782143	15.23994938	-0.127616357	0.195356024	1
345	0.109560458	-0.232350829	0.155955877	-0.028086688	-0.017916868	1
346	0.005101252	-0.279210303	-12.80290527	-0.301829444	-0.56251884	1
348	0.188589174	-0.242725882	-18.93749252	-0.463993943	-0.126791883	1
349	-0.122979028	0.252376879	-48.85310137	-0.392959512	-0.305701939	2
351	0.016321748	-0.181974531	-19.51547784	-0.442515114	-0.447078536	1
352	-0.549173005	0.399711329	41.84374443	0.901156339	1.089429884	3
353	0.384908881	-0.290992104	28.47602916	-0.181518039	-0.161051359	1
373	0.094103496	-0.150145453	-2.941933879	0.112152569	-0.006302349	1
374	-0.117234092	0.459841226	-18.70904379	0.754823598	0.607830522	3
375	-0.008241323	-0.130053322	-23.45506361	-0.287991702	-0.488152486	1
376	0.541470757	-0.313164246	55.98237881	0.234456757	0.10692906	1
377	0.447122046	-0.234946898	13.92831361	0.024121227	0.073948656	1
378	-0.095090903	0.060744052	-31.96827743	-0.301829444	-0.410185203	2
379	0.153509322	0.075086152	-18.19799088	-0.032003832	-0.150512172	1
380	0.822928891	-0.284995076	0.549462741	-0.097020931	-0.209759584	1
381	-0.311117152	0.28910374	-35.83887319	-0.445475473	-0.133775415	2
382	-0.293690353	0.192088991	-18.09641715	-0.023503048	0.279021331	2
384	-0.230691034	0.179027709	-10.53471353	0.0671936	0.352978616	2
385	-0.022961835	-0.286135598	-7.296266853	-0.418856083	-0.583029553	1
386	-0.018949099	-0.128434438	45.38398497	0.483962884	0.414256815	3
388	0.183270796	-0.228045983	6.533189652	0.204634477	0.03027617	1
389	0.05838771	0.257159777	-5.62274309	0.282242684	0.398902983	2
390	-0.340009995	0.130910242	-31.17527244	-0.268128312	-0.126385308	2
391	-0.154381268	0.108828847	-33.89203372	-0.219116646	-0.542458674	2
393	-0.200549142	0.112298969	-23.53841139	-0.215057615	0.052971005	2
394	-0.053899292	0.064066451	38.05478471	0.435107259	0.341612249	3
395	-0.104345252	-0.260660184	-29.90504254	-0.55612602	-0.218812262	1
396	0.424208085	0.012774647	103.3448124	0.761679327	0.914623984	3
397	-0.337271985	0.263192563	-25.13039789	-0.116182679	0.152973483	2
398	-0.062747821	-0.104961577	11.32805871	0.014132526	0.258721583	1
400	-0.101110758	-0.217853899	-7.283893966	-0.373065622	-0.407378755	1
402	-0.01132061	0.133048288	95.88492358	1.265731743	1.120497649	3
403	-0.312729101	-0.016076802	-10.70612793	-0.072092607	-0.080833182	2
404	0.108928489	0.302484329	-30.97105915	-0.093164819	-0.247141357	2
405	0.46952014	-0.22053502	-21.81509141	-0.320734044	-0.404682942	1
407	-0.116075261	-0.006841982	16.33669593	0.262686762	0.507997767	3
410	0.401031472	-0.129965797	27.4827072	0.31181619	0.299117714	1
412	-0.294895106	0.249232599	79.97824419	0.749206026	1.106385035	3
413	-0.187290966	0.203194156	-15.42132313	0.294559589	0.096986704	2
414	-0.334334547	0.075370637	144.5254144	1.021341223	1.372781607	3
416	-0.282643873	0.113529873	-17.91126208	-0.165146867	0.236793464	2
417	0.418524657	0.056387962	-6.534065945	-0.093164819	-0.084135583	1
419	0.092758409	0.049597753	14.35749421	0.629996445	0.229162083	3
420	-0.001041338	0.097210472	-26.7821834	-0.492428575	-0.864085409	1
421	-0.102463533	-0.114579662	-9.685937135	0.152769621	0.049988562	2
422	0.575154264	-0.474590938	-7.232701578	-0.285392556	-0.540888753	1
426	-0.272973296	0.314859555	44.24363489	0.923927949	0.908050429	3
428	0.238750783	0.043851857	-15.81424425	-0.482790455	-0.439077807	1
430	0.597733347	-0.165072151	-2.758586185	-0.002126349	-0.501239526	1
431	0.058983907	0.350187878	-12.49617318	-0.18107412	-0.087390233	2
435	-0.021299676	0.09126646	-13.22488455	0.06320003	0.215639983	2
436	0.098344639	-0.197067889	-14.65050676	-0.266412905	-0.699550399	1
439	0.085636729	-0.058258342	-18.09470016	-0.071500186	-0.529185492	1
440	0.22255074	-0.421314532	-8.995184603	-0.508088081	-0.195254654	1
441	0.869112794	-0.251583015	-10.33091008	-0.1054005	-0.201691224	1
442	-0.443260786	0.360666877	-31.99134411	-0.458463628	-0.481216273	2
443	0.163448179	-0.311820929	11.79437538	-0.001844625	0.246526724	1
461	0.14999881	0.003225923	61.05586768	0.630344525	0.623204865	3
462	0.181569691	0.104429383	-25.17751636	-0.370298873	-0.390669864	1
463	0.083786095	-0.055829081	-5.697661769	-0.004492101	-0.127205098	1
464	0.131751338	-0.265211091	-17.65600903	-0.354846548	-0.437658793	1
470	-0.188457103	0.084555127	8.048570267	0.444523458	0.562118455	3
472	0.411702653	-0.155649066	-21.29594016	-0.262304938	-0.351045885	1
473	-0.200257556	0.137104393	-20.37199173	-0.378301033	-0.237916611	2
474	-0.243959511	0.321954401	10.31763717	0.559727986	0.73280433	3
475	0.153310752	0.024514707	11.3267677	0.082157814	0.326605153	1
481	-0.168068816	0.145110746	-33.13435904	-0.217255892	-0.407378755	2
482	-0.45861183	0.234002986	-26.89049788	0.296794433	0.154450918	2
483	-0.188494862	0.301288937	-16.39835184	-0.350120083	-0.25706472	2
484	0.326786603	-0.340665094	-19.21682394	-0.28652185	-0.140486828	1
485	0.132695667	0.235980563	-27.10677378	-0.028457769	-0.182731542	2
491	0.095632288	-0.122907459	-18.93469781	-0.326317031	-0.142848104	1
495	-0.038175966	0.791223424	-11.01675137	-0.172151638	-0.059557654	2
497	0.146531057	-0.000114833	94.14024568	0.670785837	0.712858272	3
499	0.034346842	0.15224517	8.293899106	0.369834232	0.338936174	3
501	-0.200972785	0.094691541	1.214734773	0.109429139	0.483004277	2
503	0.405733535	-0.280601697	20.67818625	-0.096632182	0.018985924	1
506	-0.061697056	-0.145502519	15.36144029	0.215574418	0.417873007	3
508	-0.158079686	0.314371568	-37.57748473	-0.182553514	-0.275013362	2
509	0.529617751	-0.276412397	35.17754717	0.071967998	0.268862569	1
511	-0.032018521	-0.004869419	-12.58984879	0.246854937	0.073948656	2
512	0.173371424	0.048909002	19.05660676	0.03528236	0.304022903	1
513	-0.123951806	0.008435546	25.64303201	0.686949275	0.53484116	3
514	0.104622023	-0.147243637	-12.71573692	-0.398730409	-0.39943821	1
516	0.11086159	-0.101997873	-33.91689411	-0.241877704	-0.431643552	1
518	-0.183872787	-0.077685026	-23.94839315	-0.168080386	-0.192755405	2
520	0.42674679	0.118450217	-26.8717152	-0.329243907	-0.037568892	1
522	-0.104565853	0.039062106	110.818054	0.981303717	1.039138356	3
524	-0.223177999	0.193422213	-33.4502085	-0.144923121	-0.659998783	2
543	0.105145342	-0.2990709	-11.28566513	-0.338197736	-0.447078536	1
548	-0.079268451	-0.112361987	-11.72424193	-0.124219816	-0.067062191	1
549	-0.038604367	0.26963385	-29.17618819	-0.479284236	-0.447078536	2
555	0.208258581	-0.265716903	-7.646627919	-0.326317031	-0.384638911	1
556	-0.122043363	-0.15366361	-9.817110058	-0.17909961	-0.364476412	1
559	0.13434369	-0.127088289	8.699517499	-0.14119379	-0.123177581	1
560	0.038271076	0.03039039	1.713253508	0.15808735	0.332516041	2
562	-0.318802488	0.173375124	-19.23422307	0.025630216	0.275005384	2
567	0.32356738	-0.044322971	-17.51755616	-0.377356688	-0.373480483	1
570	-0.232969008	0.108537692	-26.35751495	-0.039731763	-0.274716851	2
572	0.09968028	0.344910946	-36.14652852	-0.45633642	-0.426905149	2
574	-0.023913349	0.246642613	11.70102898	-0.139506447	0.177735822	2
581	0.253502955	0.01893533	-27.30427375	-0.514657141	-0.357066186	1
582	0.13704316	-0.263935216	8.329843486	0.00530843	0.041008765	1
584	0.398150858	-0.078309187	-16.57584365	-0.112045225	-0.143786669	1
586	-0.071457602	-0.011233725	123.1798274	1.016990383	1.01751192	3
587	-0.318836157	0.115451599	-19.79126989	0.053638515	0.270346799	2
588	-0.051407498	-0.236142675	4.846247811	0.29415155	0.122845507	1
589	0.062705488	-0.190882948	-27.10112514	-0.453434064	-0.179963898	1
590	0.237853424	-0.250404514	37.23067879	0.332808215	0.062074815	1
592	-0.039048948	-0.121190564	-15.07055783	-0.453434064	-0.266049576	1
610	0.143730435	-0.040746507	-6.382473904	-0.130565614	-0.008563225	1
611	0.088562457	-0.130901446	8.124857264	-0.081278253	0.104807709	1
612	0.169451478	-0.33610835	-2.523154102	-0.377356688	-0.262539046	1
613	0.367874038	-0.275203182	15.05803859	0.329667283	0.205948737	1
614	0.350473352	-0.260426642	20.90673017	0.244767136	0.316253576	1
615	-0.127191893	-0.091823989	6.387871485	0.186802524	0.252982729	2
616	0.199710404	-0.065891579	-5.512754903	-0.163659538	0.122845507	1
618	-0.219679549	0.201615915	-15.98538189	-0.377356688	-0.491231086	2
619	-0.361210159	0.236539176	-18.03764516	-0.222760737	0.1223506	2
620	0.08794123	-0.023108822	-19.1698331	-0.374654912	-0.350865846	1
621	0.42310409	-0.485773245	9.806213633	-0.278902243	-0.109101569	1
622	-0.262423841	0.11419823	-13.01121274	-0.032605625	0.020875833	2
623	0.393440181	0.156208279	-3.684982276	0.120697532	0.166786105	1
624	0.096131977	0.01893533	-20.16669755	-0.18010517	-0.267372221	1
625	-0.155167274	0.099238011	-42.58972098	-0.287991702	-0.172199326	2
629	0.405034677	-0.405314702	-10.54976921	-0.461374029	-0.498201398	1
631	0.143018678	-0.239650786	-16.16210431	-0.499601001	-0.833553909	1
633	0.067937136	-0.097887938	22.25134297	0.424374643	0.290455318	3
635	-0.038267495	-0.144094206	-17.37932599	0.067396853	-0.627007651	1
636	-0.278183519	0.247894334	-41.22483671	-0.33185673	-0.035714286	2
637	-0.341742312	0.111095283	39.82900246	0.546147009	0.712858272	3
638	-0.232596153	0.161149327	-12.134014	0.163917535	0.388114863	2
640	-0.18628328	0.074201525	-14.0555335	0.000277158	-0.031186813	2
641	0.072806543	-0.228909699	-6.225963749	-0.254490464	0.02183756	1
642	-0.060306486	-0.205990485	-10.28288198	-0.4848973	-0.583029553	1
643	-0.118075866	0.113830375	-25.6482108	-0.216785803	-0.099383488	2
645	-0.072662573	0.201327905	-26.28275176	-0.135631573	-0.068566645	2
646	0.1642384	-0.197250081	10.88124503	0.019852758	0.255620843	1
647	0.328839879	-0.191662932	-14.92877569	-0.322075168	-0.782478649	1
648	-0.218064959	0.148515464	73.59640046	0.718185151	0.920126949	3
649	-0.016121379	0.086034514	-27.0312254	-0.137823334	-0.191583576	2
650	-0.283180756	0.18783787	-15.97011081	0.150085565	0.393728444	2
651	-0.093353114	0.019208059	-12.22468745	-0.015765901	0.188147212	2
654	-0.164485757	0.132035311	65.93758211	0.629843979	0.806593061	3
657	-0.25867739	0.031034514	47.05027098	0.508369141	0.798496651	3
658	-0.116250644	-0.183494289	-17.4419636	-0.434066015	-0.269458107	1
659	0.496616686	-0.389160339	21.20200987	-0.159879208	-0.191583576	1
660	-0.155202403	0.230404003	-11.66642319	0.292687413	0.495257209	2
674	-0.218298141	0.291521329	-39.06613675	-0.477131282	-0.676435339	2
676	-0.313934318	0.388098981	-40.63172782	-0.144923121	-0.137671535	2
677	-0.394536536	0.016452789	70.52670954	0.81982379	0.879116812	3
678	-0.419624083	0.231960987	-0.201482933	0.247634338	0.644381434	2
679	-0.02472162	0.102839848	30.70958937	0.428887015	0.669517374	3
680	0.41155768	-0.27663178	28.65412746	0.112827737	-0.123879647	1
682	0.350421943	-0.1714147	10.55794348	0.005126301	0.063128199	1
683	-0.24663754	0.174301922	-21.07616669	-0.159879208	-0.232280739	2
684	-0.26633547	0.169534231	52.85971879	0.596491309	0.797663807	3
688	0.299311469	-0.33900112	-14.89629105	-0.241877704	-0.563547798	1
690	0.118250013	-0.079004285	60.85855856	0.569885095	0.298224829	3
691	0.108613699	-0.053373388	14.38939254	0.388863889	0.218015335	3
692	-0.030936216	-0.296721077	-4.722013787	-0.081947331	-0.192755405	1
693	-0.011655743	-0.090373231	-23.93404669	-0.202797336	-0.313870625	1
694	-0.271433875	0.069895955	43.23149963	0.547605312	0.785482912	3
696	0.353354981	-0.032383664	16.18420442	0.306341597	0.296180707	1
697	-0.028556952	0.162674594	26.20950954	0.401756142	0.426778908	3
700	0.12752391	0.098282864	-13.23163231	0.199176751	-0.131031835	2
701	0.050524588	-0.221571865	60.64507444	0.673359629	0.689940936	3
702	-0.176927464	0.054989683	-11.30688062	-0.181518039	-0.161051359	2
703	-0.100225888	-0.112029078	-11.76779682	-0.323452047	-0.188237024	1
704	0.016180555	-0.239476205	-18.47677969	-0.182008578	-0.323405767	1
705	0.045652761	-0.229638584	9.16599257	0.06855566	-0.131031835	1
706	0.10821296	-0.251932698	9.729722258	-0.21979508	-0.269458107	1
707	-0.034465981	0.146589275	-13.23793458	-0.332336193	-0.407378755	2
708	-0.049202218	-0.059634208	60.55568215	0.463728279	0.746517644	3
710	0.334873724	0.034065354	-18.02587146	-0.337812391	-0.357066186	1
711	0.028489489	0.153000999	-29.80932926	-0.060221928	-0.466798995	2
712	-0.556706987	0.638750031	-30.77353503	0.06855566	0.298224829	2
715	-0.262651481	0.052777236	-23.82813661	-0.202093045	-0.014480672	2
716	-0.025050257	-0.006883553	1.555347872	0.114138938	0.308331679	2
717	0.033058667	-0.180936031	14.53852595	0.168184326	0.199950592	1
718	-0.068151788	0.01999091	177.922258	1.025253432	1.353282779	3
730	0.465582203	-0.292922043	-11.06244445	-0.200836318	-0.500561438	1
732	-0.173081093	0.220715273	59.48974495	0.714833647	0.875625075	3
733	-0.034740505	0.107507945	-23.061192	-0.283168847	-0.098434618	2
734	0.076656286	-0.017136342	104.4966302	0.814560946	1.094622044	3
735	-0.046148739	0.011854306	-26.76583428	-0.309314906	-0.275287267	2
736	-0.059801628	-0.048225025	57.10089235	0.578962861	0.659253199	3
737	0.005725633	0.001368498	13.92087753	0.184570198	0.382911718	3
738	-0.377283073	0.77522024	-8.252984786	-0.048845322	0.120427003	2
739	0.165684207	-0.354593556	19.46625697	-0.323452047	-0.267372221	1
740	0.151631576	-0.086310878	34.83329684	0.251283152	0.326605153	3
741	-0.096438249	0.036564033	-6.943286857	0.160065506	-0.078433957	2
743	0.154906928	-0.233328935	1.866835285	-0.265512635	-0.132431474	1
744	0.223795929	0.16567127	-3.837533803	0.193882454	0.00490815	2
745	0.243404091	-0.192921512	-20.59098148	-0.228691782	-0.232280739	1
747	0.189342142	-0.119751104	-0.016627196	0.108566929	-0.174452917	1
748	-0.007120449	0.06622077	9.097539365	0.269238553	0.206994447	2
750	-0.298672982	0.007138535	-17.13605698	-0.405493701	-0.260138215	2
751	-0.060514257	-0.093940539	1.676436123	0.458537143	0.218015335	3
752	0.315756876	-0.341313375	-13.57925924	-0.359836005	-0.782478649	1
753	-0.105449976	-0.111934991	-14.27849827	-0.274021976	-0.267372221	1
754	0.142225656	-0.203165732	-17.13987559	-0.463272402	-0.274394812	1
755	-0.082460218	0.033801486	-16.97989126	-0.359836005	0.004342193	2
757	-0.129897887	0.269074732	-5.037553734	0.29442567	0.478061282	2
758	-0.150657169	0.376239859	0.106170646	0.433391087	0.460584793	2
759	0.184220208	-0.207835311	-16.3209026	-0.254490464	-0.558973705	1
760	-0.174911954	0.312629895	11.75543968	0.460893882	0.727116493	3
761	0.243454529	-0.102038456	74.52147816	0.655777572	0.679224913	3
762	-0.019538234	0.150835684	-6.207237362	0.055681838	0.00490815	2
763	0.079767405	-0.091519022	-10.89348868	-0.445475473	-0.486875549	1
764	-0.146450583	-0.062012512	-8.861283765	0.067396853	0.263811475	2
773	-0.370747829	0.219670947	13.10469432	0.287190042	0.556513596	3
775	0.032660402	-0.167402721	-0.129834065	-0.124621043	-0.364476412	1
776	0.437726946	-0.328513304	35.86551905	0.084441571	0.016981672	1
777	0.008479058	-0.048289649	2.671416401	0.158899456	0.195035064	1
779	-0.38637897	0.263403664	92.27807612	0.986547953	1.324995918	3
780	0.186165809	-0.12431819	68.42281486	0.376495889	0.393968281	3
781	0.14974912	-0.331351632	-12.69863964	-0.351157514	-0.323405767	1
783	-0.129063755	0.09027406	-16.48476735	-0.135445163	0.152827929	2
784	0.252323282	-0.358588106	-18.5637385	-0.298304216	-0.627007651	1
785	0.41457829	-0.097221397	-14.2867606	-0.057392406	-0.224991464	1
786	-0.08801087	-0.186576553	-10.22137582	-0.4848973	-0.583029553	1
787	-0.206121994	-0.050423443	-17.53670185	-0.438817414	-0.468403891	2
788	0.475500849	-0.104509507	42.2796524	0.45222919	0.54905003	3
791	-0.253041186	0.198885125	-18.91670597	0.162337561	0.271104743	2
792	-0.097191759	0.104316265	0.156605903	-0.107587867	0.071832861	2
793	0.800099386	-0.258287798	38.52317531	0.185721763	0.112718593	1
794	-0.188821894	-0.129589676	105.1398587	0.802801361	0.911602335	3
795	0.167633061	-0.033316721	-14.14297544	0.004322369	-0.033991161	1
796	0.266256368	-0.37663165	35.93810996	0.081514749	0.132494938	1
799	-0.170737647	-0.099104879	38.85741822	0.430785974	0.500859242	3
